# Supplementary material for: Crystal structures of the elusive Rhizobium etlil-asparaginase reveal a peculiar active site
Source: Nat Commun. 2021 Nov 18;12:6717. doi: 10.1038/s41467-021-27105-x (PMC8602277; doi:10.1038/s41467-021-27105-x)
Supplement: Supplementary file 4 — Source Data [file 41467_2021_27105_MOESM4_ESM.zip]

Archive with 8 entries (8 files):
- Fig_4.zip
- Fig_5.zip
- Fig_6.zip
- Supplementary_Fig_1.zip
- Supplementary_Fig_2.zip
- Supplementary_Fig_3.zip
- Supplementary_Fig_5.zip
- Supplementary_Fig_9.zip
